# Supplementary material for: Impact of Air Pollution and COVID-19 Infection on Periprocedural Death in Patients with Acute Coronary Syndrome
Source: Int J Environ Res Public Health. 2022 Dec 11;19(24):16654. doi: 10.3390/ijerph192416654 (PMC9778735; doi:10.3390/ijerph192416654)
Supplement: Supplementary file 1 [file ijerph-19-16654-s001.zip]

Archive with 1 entries (1 files):
- ijerph-1990627-supplementary.pdf
